# Supplementary material for: PanglaoDB: a web server for exploration of mouse and human single-cell RNA sequencing data
Source: Database (Oxford). 2019 Apr 5;2019:baz046. doi: 10.1093/database/baz046 (PMC6450036; doi:10.1093/database/baz046)
Supplement: Supplementary_Table_1_baz046 [file supplementary_table_1_baz046.ods.zip]

Archive with 1 entries (1 files):
- Supplementary_Table_1_baz046.ods
