# Supplementary material for: PanglaoDB: a web server for exploration of mouse and human single-cell RNA sequencing data
Source: Database (Oxford). 2019 Apr 5;2019:baz046. doi: 10.1093/database/baz046 (PMC6450036; doi:10.1093/database/baz046)
Supplement: Supplementary_Table_1_baz046 [file supplementary_table_1_baz046.ods.zip › Supplementary_Table_1_baz046.ods]

## Sheet: ground truth
Dataset identifier	Reported cell type	Predicted cell type
SRA721637:SRS3416994	B cells	B cells
SRA763890:SRS3720959	Blood CD8+ T lymphocytes	T cells
SRA605557:SRS2493625	Cd14+ monocytes	Monocytes
SRA605557:SRS2493626	Cd14+ monocytes	Monocytes
SRA823298:SRS4144447	Beta cells	Beta cells
SRA823298:SRS4144448	Alpha cells	Alpha cells
SRA765376:SRS3733218	Heart macrophages and dendritic cells	Macrophages and dendritic cells
SRA794672:SRS3938165	T cells	T memory cells
SRA768499:SRS3744982	NK cells from blood	NK cells
SRA688834:SRS3165514	Skeletal muscle macrophages from hindlimb	Macrophages
SRA769176:SRS3747747	T cells	T memory cells
SRA711739:SRS3344659	Embryonic fibroblasts	Fibroblasts
SRA594999:SRS2397417	Umbilical vein endothelial cells	Endothelial cells
SRA631205:SRS2690039	Pulmonary alveolar type ii cells	Pulmonary alveolar type II cells
SRA641134:SRS2781556	Microglia	Microglia and neutrophils

## Sheet: tissues
Dataset identifier	Reported tissue or organ	Prominent cell type in this tissue	Predicted cell types
SRA508949:SRS1876791	Small intestine	Enterocytes	Enterocytes, Paneth cells
SRA578634:SRS2302660	Subventricular zone	Stem cells, Ependymal cells	Astrocytes, Ependymal cells, Neural stem/precursor cells, Oligodendrocyte progenitor cells, Oligodendrocytes
SRA638923:SRS2797046	Bone marrow	Megakaryocytes	Basophils, Chondrocytes, Erythroid-like and erythroid precursor cells, Fibroblasts, Megakaryocytes
SRA638923:SRS2797074	Liver	Hepatocytes, Kupffer cells	Hepatocytes, Kupffer cells, Macrophages
SRA667466:SRS3059979	CNS (Thalamus)	Neuronal cell types	Astrocytes, Endothelial cells, Interneurons, Macrophages, Microglia, Neurons, Oligodendrocyte progenitor cells, Oligodendrocytes
SRA667466:SRS3060056	Enteric nervous system	Enteric neurons, Enterocytes	Enteric neurons, Enterocytes, Fibroblasts, Schwann cells
SRA635314:SRS2727268	Whole kidney	Kidney-related cell types	B cells, Distal tubule cells, Endothelial cells, Erythroid-like and erythroid precursor cells, Intercalated cells, NK cells, Principal cells, Proximal tubule cells, T memory cells
SRA429320:SRS1467251	Retina	Retinal cells	Müller cells, Photoreceptor cells
SRA710104:SRS3334255	Adipose	Adipocytes	Adipocytes, Fibroblasts
SRA745744:SRS3600992	Whole heart	Cardiomyocytes	B cells, Cardiomyocytes, Endothelial cells, Erythroid-like and erythroid precursor cells, Fibroblasts, Macrophages, Mesothelial cells, Pericytes, Smooth muscle cells, T memory cells
SRA653146:SRS2874278	Bone marrow	Stem cells	B cells, Hematopoietic stem cells, Neutrophils, T memory cells
SRA526435:SRS1915236	Developing CNS	Cajal-Retzius cells	Cajal-Retzius cells, Endothelial cells, Erythroid-like and erythroid precursor cells, Microglia, Pericytes, Unknown
SRA611634:SRS2532208	Lung	Lung-related cell types	Alveolar macrophages, B cells, Clara cells, Endothelial cells, Erythroid-like and erythroid precursor cells, Pulmonary alveolar type II cells, T memory cells, Unknown
